# Supplementary material for: The role of regulatory policies in organizational culture: Insights from the education industry
Source: PLoS One. 2024 May 15;19(5):e0299848. doi: 10.1371/journal.pone.0299848 (PMC11095740; doi:10.1371/journal.pone.0299848)
Supplement: S1 File — (DO) [file pone.0299848.s004.do]

*******************************************************************************************************************
** Figures
*******************************************************************************************************************


//open "S2_Dataset.dta" file 
use S2_Dataset.dta, clear

//Fig 1
rdplot Cultureis week_c, c(0) nbins(25 25) binselect(es) p(1) graph_options( ///
		xtitle("week") ytitle("{it:Cultureis}") xlabel(-20 0 20) ///
		graphregion(color(white)))

//Fig 3
rdplot Cultureif week_c, c(0) nbins(25 25) binselect(es) p(1) graph_options( ///
		xtitle("week") ytitle("{it:Cultureif}") xlabel(-20 0 20) ///
		graphregion(color(white)))

//Fig 5 
twoway (scatter Culturees_c1 week_c1, mcolor(gs10) msize(small)) ///
	   (lfit Culturees_c1 week_c1, range(-25 -0.01) lcolor(black)) ///
	   (scatter Culturees_c2 week_c2, mcolor(gs10) msize(small)) ///
	   (lfit Culturees_c2 week_c2, range(0 4.99) lcolor(black))  ///
	   (scatter Culturees_c3 week_c3, mcolor(gs10) msize(small)) ///
	   (lfit Culturees_c3 week_c3, range(5 25) lcolor(black)), ///
	    xtitle("week") ytitle("{it:Culturees}") xlabel(-20 0 5 20) xline(0 5, lcolor(black)) ///
	   	legend(order(1 "Sample average within bin" 2 "Polynomial fit of order 1")) ///
		graphregion(color(white))

//Fig 7
rdplot Cultureef week_c, c(0) nbins(25 25) binselect(es) p(1) graph_options( ///
		xtitle("week") ytitle("{it:Cultureef}") xlabel(-20 0 20) ///
		graphregion(color(white)))

//open "S3_Dataset.dta" file 
use S3_Dataset.dta, clear

//Fig 2
rdplot Cultureis week_c, c(0) nbins(25 25) binselect(es) p(1) graph_options( ///
		xtitle("week") ytitle("{it:Cultureis}") xlabel(-20 0 20) ///
		graphregion(color(white)))

//Fig 4	
rdplot Cultureif week_c, c(0) nbins(25 25) binselect(es) p(1) graph_options( ///
		xtitle("week") ytitle("{it:Cultureif}") xlabel(-20 0 20) ///
		graphregion(color(white)))

//Fig 6
rdplot Culturees week_c, c(0) nbins(25 25) binselect(es) p(1) graph_options( ///
		xtitle("week") ytitle("{it:Culturees}") xlabel(-20 0 20) ///
		graphregion(color(white)))

//Fig 8
rdplot Cultureef week_c, c(0) nbins(25 25) binselect(es) p(1) graph_options( ///
		xtitle("week") ytitle("{it:Cultureef}") xlabel(-20 0 20) ///
		graphregion(color(white)))


*******************************************************************************************************************
** Tables
*******************************************************************************************************************


//open "S2_Dataset.dta" file 
use S2_Dataset.dta, clear

//Table 3 
//Cultureisbf means the value of cultureis before the normative policies, and so on 
//Cultureisaf means the value of cultureis after the normative policies, and so on
tabstat Cultureisbf Cultureifbf Cultureesbf Cultureefbf Cultureisaf Cultureifaf Cultureesaf Cultureefaf, stats(mean sd min max) c(s) f(%10.3f)
 
//Table 6, columns (1)–(4)
clear results
eststo m1 : rdrobust Cultureis week_c, c(0) kernel(triangular) p(1) bwselect(mserd) vce(cluster Cultureis)
eststo m2 : rdrobust Cultureis week_c, c(0) kernel(triangular) p(1) h(14.898) vce(cluster Cultureis)
eststo m3 : rdrobust Cultureis week_c, c(0) kernel(triangular) p(1) h(22.347) vce(cluster Cultureis)
esttab m1 m2 m3 using Table6column1.rtf, title(Table 6 column (1)) mtitles ("MSE-bandwidth estimate" "Double MSE-bandwidth estimate" "Triple MSE-bandwidth estimate") nonumbers star(* 0.10 ** 0.05 *** 0.01)  onecell b(%10.3f) se scalars(h_r p kernel) addnotes(h_r(bandwidth), p(polynomial order), kernel(kernel function))

eststo m4 : rdrobust Cultureis week_c, c(0) kernel(triangular) p(2) bwselect(mserd) vce(cluster Cultureis)
eststo m5 : rdrobust Cultureis week_c, c(0) kernel(triangular) p(2) h(18.258) vce(cluster Cultureis)
eststo m6 : rdrobust Cultureis week_c, c(0) kernel(triangular) p(2) h(27.387) vce(cluster Cultureis)
esttab m4 m5 m6 using Table6column2.rtf, title(Table 6 column (2)) mtitles ("MSE-bandwidth estimate" "Double MSE-bandwidth estimate" "Triple MSE-bandwidth estimate") nonumbers star(* 0.10 ** 0.05 *** 0.01)  onecell b(%10.3f) se scalars(h_r p kernel) addnotes(h_r(bandwidth), p(polynomial order), kernel(kernel function))

eststo m7 : rdrobust Cultureis week_c, c(0) kernel(uniform) p(1) bwselect(mserd) vce(cluster Cultureis)
eststo m8 : rdrobust Cultureis week_c, c(0) kernel(uniform) p(1) h(10.160) vce(cluster Cultureis)
eststo m9 : rdrobust Cultureis week_c, c(0) kernel(uniform) p(1) h(15.240) vce(cluster Cultureis)
esttab m7 m8 m9 using Table6column3.rtf, title(Table 6 column (3)) mtitles ("MSE-bandwidth estimate" "Double MSE-bandwidth estimate" "Triple MSE-bandwidth estimate") nonumbers star(* 0.10 ** 0.05 *** 0.01)  onecell b(%10.3f) se scalars(h_r p kernel) addnotes(h_r(bandwidth), p(polynomial order), kernel(kernel function))

eststo m10 : rdrobust Cultureis week_c, c(0) kernel(uniform) p(2) bwselect(mserd) vce(cluster Cultureis)
eststo m11 : rdrobust Cultureis week_c, c(0) kernel(uniform) p(2) h(14.182) vce(cluster Cultureis)
eststo m12 : rdrobust Cultureis week_c, c(0) kernel(uniform) p(2) h(21.273) vce(cluster Cultureis)
esttab m10 m11 m12 using Table6column4.rtf, title(Table 6 column (4)) mtitles ("MSE-bandwidth estimate" "Double MSE-bandwidth estimate" "Triple MSE-bandwidth estimate") nonumbers star(* 0.10 ** 0.05 *** 0.01)  onecell b(%10.3f) se scalars(h_r p kernel) addnotes(h_r(bandwidth), p(polynomial order), kernel(kernel function))

//Table 7, columns (1)–(4)
clear results
eststo m1 : rdrobust Cultureif week_c, c(0) kernel(triangular) p(1) bwselect(mserd) vce(cluster Cultureif)
eststo m2 : rdrobust Cultureif week_c, c(0) kernel(triangular) p(1) h(11.582) vce(cluster Cultureif)
eststo m3 : rdrobust Cultureif week_c, c(0) kernel(triangular) p(1) h(17.373) vce(cluster Cultureif)
esttab m1 m2 m3 using Table7column1.rtf, title(Table 7 column (1)) mtitles ("MSE-bandwidth estimate" "Double MSE-bandwidth estimate" "Triple MSE-bandwidth estimate") nonumbers star(* 0.10 ** 0.05 *** 0.01)  onecell b(%10.3f) se scalars(h_r p kernel) addnotes(h_r(bandwidth), p(polynomial order), kernel(kernel function))

eststo m4 : rdrobust Cultureif week_c, c(0) kernel(triangular) p(2) bwselect(mserd) vce(cluster Cultureif)
eststo m5 : rdrobust Cultureif week_c, c(0) kernel(triangular) p(2) h(20.942) vce(cluster Cultureif)
eststo m6 : rdrobust Cultureif week_c, c(0) kernel(triangular) p(2) h(31.413) vce(cluster Cultureif)
esttab m4 m5 m6 using Table7column2.rtf, title(Table 7 column (2)) mtitles ("MSE-bandwidth estimate" "Double MSE-bandwidth estimate" "Triple MSE-bandwidth estimate") nonumbers star(* 0.10 ** 0.05 *** 0.01)  onecell b(%10.3f) se scalars(h_r p kernel) addnotes(h_r(bandwidth), p(polynomial order), kernel(kernel function))

eststo m7 : rdrobust Cultureif week_c, c(0) kernel(uniform) p(1) bwselect(mserd) vce(cluster Cultureif)
eststo m8 : rdrobust Cultureif week_c, c(0) kernel(uniform) p(1) h(10.632) vce(cluster Cultureif)
eststo m9 : rdrobust Cultureif week_c, c(0) kernel(uniform) p(1) h(15.948) vce(cluster Cultureif)
esttab m7 m8 m9 using Table7column3.rtf, title(Table 7 column (3)) mtitles ("MSE-bandwidth estimate" "Double MSE-bandwidth estimate" "Triple MSE-bandwidth estimate") nonumbers star(* 0.10 ** 0.05 *** 0.01)  onecell b(%10.3f) se scalars(h_r p kernel) addnotes(h_r(bandwidth), p(polynomial order), kernel(kernel function))

eststo m10 : rdrobust Cultureif week_c, c(0) kernel(uniform) p(2) bwselect(mserd) vce(cluster Cultureif)
eststo m11 : rdrobust Cultureif week_c, c(0) kernel(uniform) p(2) h(14.292) vce(cluster Cultureif)
eststo m12 : rdrobust Cultureif week_c, c(0) kernel(uniform) p(2) h(21.438) vce(cluster Cultureif)
esttab m10 m11 m12 using Table7column4.rtf, title(Table 7 column (4)) mtitles ("MSE-bandwidth estimate" "Double MSE-bandwidth estimate" "Triple MSE-bandwidth estimate") nonumbers star(* 0.10 ** 0.05 *** 0.01)  onecell b(%10.3f) se scalars(h_r p kernel) addnotes(h_r(bandwidth), p(polynomial order), kernel(kernel function))

//Table 8
//MSE-bandwidth estimate, Polynomial(Linear), Kernel function(triangular)
rdms Culturees week_c, c(c) range(range_l range_r) p(p1) kernelvar(kernel1) bwselect(bw) vce(cluster) 
matrix list e(SE_cl) //standard error

//MSE-bandwidth estimate, Polynomial(Quadratic), Kernel function(triangular)
rdms Culturees week_c, c(c) range(range_l range_r) p(p2) kernelvar(kernel1) bwselect(bw) vce(cluster) 
matrix list e(SE_cl) //standard error

//customized bandwidth estimate, Polynomial(Linear), Kernel function(uniform)
drop h hright //if applicable
generate h = 10 in 1
replace h = 10 in 2
generate hright = 10 in 1
replace hright = 10 in 2
rdms Culturees week_c, c(c) range(range_l range_r) p(p1) h(h) hright(hright) kernelvar(kernel2) vce(cluster)
matrix list e(SE_cl) //standard error

//MSE-bandwidth estimate, Polynomial(Quadratic), Kernel function(uniform)
rdms Culturees week_c, c(c) range(range_l range_r) p(p2) kernelvar(kernel2) bwselect(bw) vce(cluster) 
matrix list e(SE_cl) //standard error

//Double MSE-bandwidth estimate, Polynomial(Linear), Kernel function(triangular)
drop h hright
generate h = 5.48 in 1
replace h = 6.14 in 2
generate hright = 5.48 in 1
replace hright = 6.14 in 2
rdms Culturees week_c, c(c) range(range_l range_r) p(p1) h(h) hright(hright) kernelvar(kernel1) vce(cluster)
matrix list e(SE_cl) //standard error

//Double MSE-bandwidth estimate, Polynomial(Quadratic), Kernel function(triangular)
drop h hright
generate h = 29.46 in 1
replace h = 19.66 in 2
generate hright = 29.46 in 1
replace hright = 19.66 in 2
rdms Culturees week_c, c(c) range(range_l range_r) p(p2) h(h) hright(hright) kernelvar(kernel1) vce(cluster)
matrix list e(SE_cl) //standard error

//Double customized bandwidth estimate, Polynomial(Linear), Kernel function(uniform)
drop h hright
generate h = 20 in 1
replace h = 20 in 2
generate hright = 20 in 1
replace hright = 20 in 2
rdms Culturees week_c, c(c) range(range_l range_r) p(p1) h(h) hright(hright) kernelvar(kernel2) vce(cluster)
matrix list e(SE_cl) //standard error

//Double MSE-bandwidth estimate, Polynomial(Quadratic), Kernel function(uniform)
drop h hright
generate h = 31.58 in 1
replace h = 14.34 in 2
generate hright = 31.58 in 1
replace hright = 14.34 in 2
rdms Culturees week_c, c(c) range(range_l range_r) p(p2) h(h) hright(hright) kernelvar(kernel2) vce(cluster)
matrix list e(SE_cl) //standard error

//Triple MSE-bandwidth estimate, Polynomial(Linear), Kernel function(triangular)
drop h hright
generate h = 8.22 in 1
replace h = 9.21 in 2
generate hright = 8.22 in 1
replace hright = 9.21 in 2
rdms Culturees week_c, c(c) range(range_l range_r) p(p1) h(h) hright(hright) kernelvar(kernel1) vce(cluster)
matrix list e(SE_cl) //standard error

//Triple MSE-bandwidth estimate, Polynomial(Quadratic), Kernel function(triangular)
drop h hright
generate h = 44.19 in 1
replace h = 29.49 in 2
generate hright = 44.19 in 1
replace hright = 29.49 in 2
rdms Culturees week_c, c(c) range(range_l range_r) p(p2) h(h) hright(hright) kernelvar(kernel1) vce(cluster)
matrix list e(SE_cl) //standard error

//Triple customized bandwidth estimate, Polynomial(Linear), Kernel function(uniform)
drop h hright
generate h = 30 in 1
replace h = 30 in 2
generate hright = 30 in 1
replace hright = 30 in 2
rdms Culturees week_c, c(c) range(range_l range_r) p(p1) h(h) hright(hright) kernelvar(kernel2) vce(cluster)
matrix list e(SE_cl) //standard error

//Triple MSE-bandwidth estimate, Polynomial(Quadratic), Kernel function(uniform)
drop h hright
generate h = 47.37 in 1
replace h = 21.51 in 2
generate hright = 47.37 in 1
replace hright = 21.51 in 2
rdms Culturees week_c, c(c) range(range_l range_r) p(p2) h(h) hright(hright) kernelvar(kernel2) vce(cluster)
matrix list e(SE_cl) //standard error
 
//Table 10, columns (1)–(4)
clear results
eststo m1 : rdrobust Cultureef week_c, c(0) kernel(triangular) p(1) bwselect(mserd) vce(cluster Cultureef)
eststo m2 : rdrobust Cultureef week_c, c(0) kernel(triangular) p(1) h(12.160) vce(cluster Cultureef)
eststo m3 : rdrobust Cultureef week_c, c(0) kernel(triangular) p(1) h(18.240) vce(cluster Cultureef)
esttab m1 m2 m3 using Table10column1.rtf, title(Table 10 column (1)) mtitles ("MSE-bandwidth estimate" "Double MSE-bandwidth estimate" "Triple MSE-bandwidth estimate") nonumbers star(* 0.10 ** 0.05 *** 0.01)  onecell b(%10.3f) se scalars(h_r p kernel) addnotes(h_r(bandwidth), p(polynomial order), kernel(kernel function))

eststo m4 : rdrobust Cultureef week_c, c(0) kernel(triangular) p(2) bwselect(mserd) vce(cluster Cultureef)
eststo m5 : rdrobust Cultureef week_c, c(0) kernel(triangular) p(2) h(18.082) vce(cluster Cultureef)
eststo m6 : rdrobust Cultureef week_c, c(0) kernel(triangular) p(2) h(27.123) vce(cluster Cultureef)
esttab m4 m5 m6 using Table10column2.rtf, title(Table 10 column (2)) mtitles ("MSE-bandwidth estimate" "Double MSE-bandwidth estimate" "Triple MSE-bandwidth estimate") nonumbers star(* 0.10 ** 0.05 *** 0.01)  onecell b(%10.3f) se scalars(h_r p kernel) addnotes(h_r(bandwidth), p(polynomial order), kernel(kernel function))

eststo m7 : rdrobust Cultureef week_c, c(0) kernel(uniform) p(1) bwselect(mserd) vce(cluster Cultureef)
eststo m8 : rdrobust Cultureef week_c, c(0) kernel(uniform) p(1) h(14.490) vce(cluster Cultureef)
eststo m9 : rdrobust Cultureef week_c, c(0) kernel(uniform) p(1) h(21.735) vce(cluster Cultureef)
esttab m7 m8 m9 using Table10column3.rtf, title(Table 10 column (3)) mtitles ("MSE-bandwidth estimate" "Double MSE-bandwidth estimate" "Triple MSE-bandwidth estimate") nonumbers star(* 0.10 ** 0.05 *** 0.01)  onecell b(%10.3f) se scalars(h_r p kernel) addnotes(h_r(bandwidth), p(polynomial order), kernel(kernel function))

eststo m10 : rdrobust Cultureef week_c, c(0) kernel(uniform) p(2) bwselect(mserd) vce(cluster Cultureef)
eststo m11 : rdrobust Cultureef week_c, c(0) kernel(uniform) p(2) h(17.296) vce(cluster Cultureef)
eststo m12 : rdrobust Cultureef week_c, c(0) kernel(uniform) p(2) h(25.944) vce(cluster Cultureef)
esttab m10 m11 m12 using Table10column4.rtf, title(Table 10 column (4)) mtitles ("MSE-bandwidth estimate" "Double MSE-bandwidth estimate" "Triple MSE-bandwidth estimate") nonumbers star(* 0.10 ** 0.05 *** 0.01)  onecell b(%10.3f) se scalars(h_r p kernel) addnotes(h_r(bandwidth), p(polynomial order), kernel(kernel function))

//Table 11, Normative policies on Cultureis & Cultureif & Culturees & Cultureef
clear results
eststo m1 : rdrobust Cultureis_pre week, c(13) kernel(triangular) p(1) h(15) vce(cluster Cultureis_pre)
eststo m2 : rdrobust Cultureis_pre week, c(13) kernel(uniform) p(1) h(15) vce(cluster Cultureis_pre)
eststo m3 : rdrobust Cultureis_post week, c(13) kernel(triangular) p(1) h(15) vce(cluster Cultureis_post)
eststo m4 : rdrobust Cultureis_post week, c(13) kernel(uniform) p(1) h(15) vce(cluster Cultureis_post)
esttab m1 m2 m3 m4 using Table11_Normative_policies_on_Cultureis.rtf, title(Table11 Normative policies on Cultureis) mtitles ("Cutoff at Week 13" "Cutoff at Week 13" "Cutoff at Week 38" "Cutoff at Week 38") nonumbers star(* 0.10 ** 0.05 *** 0.01)  onecell b(%10.3f) se scalars(h_r p kernel) addnotes(h_r(bandwidth), p(polynomial order), kernel(kernel function))

eststo m5 : rdrobust Cultureif_pre week, c(13) kernel(triangular) p(1) h(15) vce(cluster Cultureif_pre)
eststo m6 : rdrobust Cultureif_pre week, c(13) kernel(uniform) p(1) h(15) vce(cluster Cultureif_pre)
eststo m7 : rdrobust Cultureif_post week, c(13) kernel(triangular) p(1) h(15) vce(cluster Cultureif_post)
eststo m8 : rdrobust Cultureif_post week, c(13) kernel(uniform) p(1) h(15) vce(cluster Cultureif_post)
esttab m5 m6 m7 m8 using Table11_Normative_policies_on_Cultureif.rtf, title(Table11 Normative policies on Cultureif) mtitles ("Cutoff at Week 13" "Cutoff at Week 13" "Cutoff at Week 38" "Cutoff at Week 38") nonumbers star(* 0.10 ** 0.05 *** 0.01)  onecell b(%10.3f) se scalars(h_r p kernel) addnotes(h_r(bandwidth), p(polynomial order), kernel(kernel function))

eststo m9 : rdrobust Culturees_pre week, c(13) kernel(triangular) p(1) h(15) vce(cluster Culturees_pre)
eststo m10 : rdrobust Culturees_pre week, c(13) kernel(uniform) p(1) h(15) vce(cluster Culturees_pre)
eststo m11 : rdrobust Culturees_post week, c(11) kernel(triangular) p(1) h(15) vce(cluster Culturees_post)
eststo m12 : rdrobust Culturees_post week, c(11) kernel(uniform) p(1) h(15) vce(cluster Culturees_post)
esttab m9 m10 m11 m12 using Table11_Normative_policies_on_Culturees.rtf, title(Table11 Normative policies on Culturees) mtitles ("Cutoff at Week 13" "Cutoff at Week 13" "Cutoff at Week 41" "Cutoff at Week 41") nonumbers star(* 0.10 ** 0.05 *** 0.01)  onecell b(%10.3f) se scalars(h_r p kernel) addnotes(h_r(bandwidth), p(polynomial order), kernel(kernel function)) 

eststo m13 : rdrobust Cultureef_pre week, c(13) kernel(triangular) p(1) h(15) vce(cluster Cultureef_pre)
eststo m14 : rdrobust Cultureef_pre week, c(13) kernel(uniform) p(1) h(15) vce(cluster Cultureef_pre)
eststo m15 : rdrobust Cultureef_post week, c(13) kernel(triangular) p(1) h(15) vce(cluster Cultureef_post)
eststo m16 : rdrobust Cultureef_post week, c(13) kernel(uniform) p(1) h(15) vce(cluster Cultureef_post)
esttab m13 m14 m15 m16 using Table11_Normative_policies_on_Cultureef.rtf, title(Table11 Normative policies on Cultureef) mtitles ("Cutoff at Week 13" "Cutoff at Week 13" "Cutoff at Week 38" "Cutoff at Week 38") nonumbers star(* 0.10 ** 0.05 *** 0.01)  onecell b(%10.3f) se scalars(h_r p kernel) addnotes(h_r(bandwidth), p(polynomial order), kernel(kernel function))

//Table 12, Normative policies on Cultureis & Cultureif & Cultureef
clear results
eststo m1 : rdrobust Cultureis week_c , c(0) kernel(triangular) p(1) bwselect(mserd) vce(cluster Cultureis)
eststo m2 : rdrobust Cultureis1 week_c , c(0) kernel(triangular) p(1) bwselect(mserd) vce(cluster Cultureis1)
eststo m3 : rdrobust Cultureis2 week_c , c(0) kernel(triangular) p(1) bwselect(mserd) vce(cluster Cultureis2)
eststo m4 : rdrobust Cultureis3 week_c , c(0) kernel(triangular) p(1) bwselect(mserd) vce(cluster Cultureis3)
eststo m5 : rdrobust Cultureis4 week_c , c(0) kernel(triangular) p(1) bwselect(mserd) vce(cluster Cultureis4)
eststo m6 : rdrobust Cultureis5 week_c , c(0) kernel(triangular) p(1) bwselect(mserd) vce(cluster Cultureis5)
esttab m1 m2 m3 m4 m5 m6 using Table12_Normative_policies_on_Cultureis.rtf, title(Table12 Normative policies on Cultureis) mtitles ("Baseline RD Estimator" "Donut Hole Drop W26" "Donut Hole Drop W25-26" "Donut Hole Drop W25-27" "Donut Hole Drop W24-27" "Donut Hole Drop W24-28") nonumbers star(* 0.10 ** 0.05 *** 0.01)  onecell b(%10.3f) se scalars(h_r p kernel) addnotes(h_r(bandwidth), p(polynomial order), kernel(kernel function))

eststo m7 : rdrobust Cultureif week_c , c(0) kernel(triangular) p(1) bwselect(mserd) vce(cluster Cultureif)
eststo m8 : rdrobust Cultureif1 week_c , c(0) kernel(triangular) p(1) bwselect(mserd) vce(cluster Cultureif1)
eststo m9 : rdrobust Cultureif2 week_c , c(0) kernel(triangular) p(1) bwselect(mserd) vce(cluster Cultureif2)
eststo m10 : rdrobust Cultureif3 week_c , c(0) kernel(triangular) p(1) bwselect(mserd) vce(cluster Cultureif3)
eststo m11 : rdrobust Cultureif4 week_c , c(0) kernel(triangular) p(1) bwselect(mserd) vce(cluster Cultureif4)
eststo m12 : rdrobust Cultureif5 week_c , c(0) kernel(triangular) p(1) bwselect(mserd) vce(cluster Cultureif5)
esttab m7 m8 m9 m10 m11 m12 using Table12_Normative_policies_on_Cultureif.rtf, title(Table12 Normative policies on Cultureif) mtitles ("Baseline RD Estimator" "Donut Hole Drop W26" "Donut Hole Drop W25-26" "Donut Hole Drop W25-27" "Donut Hole Drop W24-27" "Donut Hole Drop W24-28") nonumbers star(* 0.10 ** 0.05 *** 0.01)  onecell b(%10.3f) se scalars(h_r p kernel) addnotes(h_r(bandwidth), p(polynomial order), kernel(kernel function))
 
eststo m13 : rdrobust Cultureef week_c , c(0) kernel(triangular) p(1) bwselect(mserd) vce(cluster Cultureef)
eststo m14 : rdrobust Cultureef1 week_c , c(0) kernel(triangular) p(1) bwselect(mserd) vce(cluster Cultureef1)
eststo m15 : rdrobust Cultureef2 week_c , c(0) kernel(triangular) p(1) bwselect(mserd) vce(cluster Cultureef2)
eststo m16 : rdrobust Cultureef3 week_c , c(0) kernel(triangular) p(1) bwselect(mserd) vce(cluster Cultureef3)
eststo m17 : rdrobust Cultureef4 week_c , c(0) kernel(triangular) p(1) bwselect(mserd) vce(cluster Cultureef4)
eststo m18 : rdrobust Cultureef5 week_c , c(0) kernel(triangular) p(1) bwselect(mserd) vce(cluster Cultureef5)
esttab m13 m14 m15 m16 m17 m18 using Table12_Normative_policies_on_Cultureef.rtf, title(Table12 Normative policies on Cultureef) mtitles ("Baseline RD Estimator" "Donut Hole Drop W26" "Donut Hole Drop W25-26" "Donut Hole Drop W25-27" "Donut Hole Drop W24-27" "Donut Hole Drop W24-28") nonumbers star(* 0.10 ** 0.05 *** 0.01)  onecell b(%10.3f) se scalars(h_r p kernel) addnotes(h_r(bandwidth), p(polynomial order), kernel(kernel function))

//Table 13, Normative policies on Culturees
clear results
eststo m1 : rdrobust Culturees_baseline1 week_c , c(0) kernel(triangular) p(1) bwselect(mserd) vce(cluster Culturees_baseline1)
eststo m2 : rdrobust Culturees1 week_c , c(0) kernel(triangular) p(1) bwselect(mserd) vce(cluster Culturees1)
eststo m3 : rdrobust Culturees2 week_c , c(0) kernel(triangular) p(1) bwselect(mserd) vce(cluster Culturees2)
eststo m4 : rdrobust Culturees3 week_c , c(0) kernel(triangular) p(1) bwselect(mserd) vce(cluster Culturees3)
eststo m5 : rdrobust Culturees_baseline2 week_c , c(5) kernel(triangular) p(1) bwselect(mserd) vce(cluster Culturees_baseline2)
eststo m6 : rdrobust Culturees4 week_c , c(5) kernel(triangular) p(1) bwselect(mserd) vce(cluster Culturees4)
eststo m7 : rdrobust Culturees5 week_c , c(5) kernel(triangular) p(1) bwselect(mserd) vce(cluster Culturees5)
eststo m8 : rdrobust Culturees6 week_c , c(5) kernel(triangular) p(1) bwselect(mserd) vce(cluster Culturees6)
esttab m1 m2 m3 m4 m5 m6 m7 m8 using Table13_Normative_policies_on_Culturees.rtf, title(Table13 Normative policies on Culturees) mtitles ("Baseline RD Estimator at Cutoff 1" "Donut Hole Drop W25" "Donut Hole Drop W24-26" "Donut Hole Drop W22-26" "Baseline RD Estimator at Cutoff 2" "Donut Hole Drop W31" "Donut Hole Drop W30-32" "Donut Hole Drop W30-34") nonumbers star(* 0.10 ** 0.05 *** 0.01)  onecell b(%10.3f) se scalars(h_r p kernel) addnotes(h_r(bandwidth), p(polynomial order), kernel(kernel function))


*******************************************************************************************************************
** Tables
*******************************************************************************************************************


// open "S3_Dataset.dta" file 
 use S3_Dataset.dta,clear

// Table 4  Descriptive statistics of variables on the restrictive policies
// Cultureisbf means the value of cultureis before the restrictive policies, and so on 
// Cultureisaf means the value of cultureis after the restrictive policies, and so on
 tabstat Cultureisbf Cultureifbf Cultureesbf Cultureefbf Cultureisaf Cultureifaf Cultureesaf Cultureefaf, stats(mean sd min max) c(s) f(%10.3f)
 
//Table 6, columns (5)–(8)
clear results
eststo m1 : rdrobust Cultureis week_c, c(0) kernel(triangular) p(1) bwselect(mserd) vce(cluster Cultureis)
eststo m2 : rdrobust Cultureis week_c, c(0) kernel(triangular) p(1) h(14.214) vce(cluster Cultureis)
eststo m3 : rdrobust Cultureis week_c, c(0) kernel(triangular) p(1) h(21.321) vce(cluster Cultureis)
esttab m1 m2 m3 using Table6column5.rtf, title(Table 6 column (5)) mtitles ("MSE-bandwidth estimate" "Double MSE-bandwidth estimate" "Triple MSE-bandwidth estimate") nonumbers star(* 0.10 ** 0.05 *** 0.01)  onecell b(%10.3f) se scalars(h_r p kernel) addnotes(h_r(bandwidth), p(polynomial order), kernel(kernel function))

eststo m4 : rdrobust Cultureis week_c, c(0) kernel(triangular) p(2) bwselect(mserd) vce(cluster Cultureis)
eststo m5 : rdrobust Cultureis week_c, c(0) kernel(triangular) p(2) h(17.392) vce(cluster Cultureis)
eststo m6 : rdrobust Cultureis week_c, c(0) kernel(triangular) p(2) h(26.088) vce(cluster Cultureis)
esttab m4 m5 m6 using Table6column6.rtf, title(Table 6 column (6)) mtitles ("MSE-bandwidth estimate" "Double MSE-bandwidth estimate" "Triple MSE-bandwidth estimate") nonumbers star(* 0.10 ** 0.05 *** 0.01)  onecell b(%10.3f) se scalars(h_r p kernel) addnotes(h_r(bandwidth), p(polynomial order), kernel(kernel function))

eststo m7 : rdrobust Cultureis week_c, c(0) kernel(uniform) p(1) bwselect(mserd) vce(cluster Cultureis)
eststo m8 : rdrobust Cultureis week_c, c(0) kernel(uniform) p(1) h(13.022) vce(cluster Cultureis)
eststo m9 : rdrobust Cultureis week_c, c(0) kernel(uniform) p(1) h(19.533) vce(cluster Cultureis)
esttab m7 m8 m9 using Table6column7.rtf, title(Table 6 column (7)) mtitles ("MSE-bandwidth estimate" "Double MSE-bandwidth estimate" "Triple MSE-bandwidth estimate") nonumbers star(* 0.10 ** 0.05 *** 0.01)  onecell b(%10.3f) se scalars(h_r p kernel) addnotes(h_r(bandwidth), p(polynomial order), kernel(kernel function))

eststo m10 : rdrobust Cultureis week_c, c(0) kernel(uniform) p(2) bwselect(mserd) vce(cluster Cultureis)
eststo m11 : rdrobust Cultureis week_c, c(0) kernel(uniform) p(2) h(10.710) vce(cluster Cultureis)
eststo m12 : rdrobust Cultureis week_c, c(0) kernel(uniform) p(2) h(16.065) vce(cluster Cultureis)
esttab m10 m11 m12 using Table6column8.rtf, title(Table 6 column (8)) mtitles ("MSE-bandwidth estimate" "Double MSE-bandwidth estimate" "Triple MSE-bandwidth estimate") nonumbers star(* 0.10 ** 0.05 *** 0.01)  onecell b(%10.3f) se scalars(h_r p kernel) addnotes(h_r(bandwidth), p(polynomial order), kernel(kernel function))

//Table 7, columns (5)–(8)
clear results
eststo m1 : rdrobust Cultureif week_c, c(0) kernel(triangular) p(1) bwselect(mserd) vce(cluster Cultureif)
eststo m2 : rdrobust Cultureif week_c, c(0) kernel(triangular) p(1) h(13.900) vce(cluster Cultureif)
eststo m3 : rdrobust Cultureif week_c, c(0) kernel(triangular) p(1) h(20.850) vce(cluster Cultureif)
esttab m1 m2 m3 using Table7column5.rtf, title(Table 7 column (5)) mtitles ("MSE-bandwidth estimate" "Double MSE-bandwidth estimate" "Triple MSE-bandwidth estimate") nonumbers star(* 0.10 ** 0.05 *** 0.01)  onecell b(%10.3f) se scalars(h_r p kernel) addnotes(h_r(bandwidth), p(polynomial order), kernel(kernel function))

eststo m4 : rdrobust Cultureif week_c, c(0) kernel(triangular) p(2) bwselect(mserd) vce(cluster Cultureif)
eststo m5 : rdrobust Cultureif week_c, c(0) kernel(triangular) p(2) h(19.512) vce(cluster Cultureif)
eststo m6 : rdrobust Cultureif week_c, c(0) kernel(triangular) p(2) h(29.268) vce(cluster Cultureif)
esttab m4 m5 m6 using Table7column6.rtf, title(Table 7 column (6)) mtitles ("MSE-bandwidth estimate" "Double MSE-bandwidth estimate" "Triple MSE-bandwidth estimate") nonumbers star(* 0.10 ** 0.05 *** 0.01)  onecell b(%10.3f) se scalars(h_r p kernel) addnotes(h_r(bandwidth), p(polynomial order), kernel(kernel function))

eststo m7 : rdrobust Cultureif week_c, c(0) kernel(uniform) p(1) bwselect(mserd) vce(cluster Cultureif)
eststo m8 : rdrobust Cultureif week_c, c(0) kernel(uniform) p(1) h(11.128) vce(cluster Cultureif)
eststo m9 : rdrobust Cultureif week_c, c(0) kernel(uniform) p(1) h(16.692) vce(cluster Cultureif)
esttab m7 m8 m9 using Table7column7.rtf, title(Table 7 column (7)) mtitles ("MSE-bandwidth estimate" "Double MSE-bandwidth estimate" "Triple MSE-bandwidth estimate") nonumbers star(* 0.10 ** 0.05 *** 0.01)  onecell b(%10.3f) se scalars(h_r p kernel) addnotes(h_r(bandwidth), p(polynomial order), kernel(kernel function))

eststo m10 : rdrobust Cultureif week_c, c(0) kernel(uniform) p(2) bwselect(mserd) vce(cluster Cultureif)
eststo m11 : rdrobust Cultureif week_c, c(0) kernel(uniform) p(2) h(17.458) vce(cluster Cultureif)
eststo m12 : rdrobust Cultureif week_c, c(0) kernel(uniform) p(2) h(26.187) vce(cluster Cultureif)
esttab m10 m11 m12 using Table7column8.rtf, title(Table 7 column (8)) mtitles ("MSE-bandwidth estimate" "Double MSE-bandwidth estimate" "Triple MSE-bandwidth estimate") nonumbers star(* 0.10 ** 0.05 *** 0.01)  onecell b(%10.3f) se scalars(h_r p kernel) addnotes(h_r(bandwidth), p(polynomial order), kernel(kernel function))

//Table 9
clear results
eststo m1 : rdrobust Culturees week_c, c(0) kernel(triangular) p(1) bwselect(mserd) vce(cluster Culturees)
eststo m2 : rdrobust Culturees week_c, c(0) kernel(triangular) p(1) h(14.596) vce(cluster Culturees)
eststo m3 : rdrobust Culturees week_c, c(0) kernel(triangular) p(1) h(21.894) vce(cluster Culturees)
esttab m1 m2 m3 using Table9column1.rtf, title(Table 9 column (1)) mtitles ("MSE-bandwidth estimate" "Double MSE-bandwidth estimate" "Triple MSE-bandwidth estimate") nonumbers star(* 0.10 ** 0.05 *** 0.01)  onecell b(%10.3f) se scalars(h_r p kernel) addnotes(h_r(bandwidth), p(polynomial order), kernel(kernel function))

eststo m4 : rdrobust Culturees week_c, c(0) kernel(triangular) p(2) bwselect(mserd) vce(cluster Culturees)
eststo m5 : rdrobust Culturees week_c, c(0) kernel(triangular) p(2) h(15.630) vce(cluster Culturees)
eststo m6 : rdrobust Culturees week_c, c(0) kernel(triangular) p(2) h(23.445) vce(cluster Culturees)
esttab m4 m5 m6 using Table9column2.rtf, title(Table 9 column (2)) mtitles ("MSE-bandwidth estimate" "Double MSE-bandwidth estimate" "Triple MSE-bandwidth estimate") nonumbers star(* 0.10 ** 0.05 *** 0.01)  onecell b(%10.3f) se scalars(h_r p kernel) addnotes(h_r(bandwidth), p(polynomial order), kernel(kernel function))

eststo m7 : rdrobust Culturees week_c, c(0) kernel(uniform) p(1) bwselect(mserd) vce(cluster Culturees)
eststo m8 : rdrobust Culturees week_c, c(0) kernel(uniform) p(1) h(12.338) vce(cluster Culturees)
eststo m9 : rdrobust Culturees week_c, c(0) kernel(uniform) p(1) h(18.507) vce(cluster Culturees)
esttab m7 m8 m9 using Table9column3.rtf, title(Table 9 column (3)) mtitles ("MSE-bandwidth estimate" "Double MSE-bandwidth estimate" "Triple MSE-bandwidth estimate") nonumbers star(* 0.10 ** 0.05 *** 0.01)  onecell b(%10.3f) se scalars(h_r p kernel) addnotes(h_r(bandwidth), p(polynomial order), kernel(kernel function))

eststo m10 : rdrobust Culturees week_c, c(0) kernel(uniform) p(2) bwselect(mserd) vce(cluster Culturees)
eststo m11 : rdrobust Culturees week_c, c(0) kernel(uniform) p(2) h(13.666) vce(cluster Culturees)
eststo m12 : rdrobust Culturees week_c, c(0) kernel(uniform) p(2) h(20.499) vce(cluster Culturees)
esttab m10 m11 m12 using Table9column4.rtf, title(Table 9 column (4)) mtitles ("MSE-bandwidth estimate" "Double MSE-bandwidth estimate" "Triple MSE-bandwidth estimate") nonumbers star(* 0.10 ** 0.05 *** 0.01)  onecell b(%10.3f) se scalars(h_r p kernel) addnotes(h_r(bandwidth), p(polynomial order), kernel(kernel function))

//Table 10, columns (5)–(8)
clear results
eststo m1 : rdrobust Cultureef week_c, c(0) kernel(triangular) p(1) bwselect(mserd) vce(cluster Cultureef)
eststo m2 : rdrobust Cultureef week_c, c(0) kernel(triangular) p(1) h(14.516) vce(cluster Cultureef)
eststo m3 : rdrobust Cultureef week_c, c(0) kernel(triangular) p(1) h(21.774) vce(cluster Cultureef)
esttab m1 m2 m3 using Table10column5.rtf, title(Table 10 column (5)) mtitles ("MSE-bandwidth estimate" "Double MSE-bandwidth estimate" "Triple MSE-bandwidth estimate") nonumbers star(* 0.10 ** 0.05 *** 0.01)  onecell b(%10.3f) se scalars(h_r p kernel) addnotes(h_r(bandwidth), p(polynomial order), kernel(kernel function))

eststo m4 : rdrobust Cultureef week_c, c(0) kernel(triangular) p(2) bwselect(mserd) vce(cluster Cultureef)
eststo m5 : rdrobust Cultureef week_c, c(0) kernel(triangular) p(2) h(15.026) vce(cluster Cultureef)
eststo m6 : rdrobust Cultureef week_c, c(0) kernel(triangular) p(2) h(22.539) vce(cluster Cultureef)
esttab m4 m5 m6 using Table10column6.rtf, title(Table 10 column (6)) mtitles ("MSE-bandwidth estimate" "Double MSE-bandwidth estimate" "Triple MSE-bandwidth estimate") nonumbers star(* 0.10 ** 0.05 *** 0.01)  onecell b(%10.3f) se scalars(h_r p kernel) addnotes(h_r(bandwidth), p(polynomial order), kernel(kernel function))

eststo m7 : rdrobust Cultureef week_c, c(0) kernel(uniform) p(1) bwselect(mserd) vce(cluster Cultureef)
eststo m8 : rdrobust Cultureef week_c, c(0) kernel(uniform) p(1) h(11.866) vce(cluster Cultureef)
eststo m9 : rdrobust Cultureef week_c, c(0) kernel(uniform) p(1) h(17.799) vce(cluster Cultureef)
esttab m7 m8 m9 using Table10column7.rtf, title(Table 10 column (7)) mtitles ("MSE-bandwidth estimate" "Double MSE-bandwidth estimate" "Triple MSE-bandwidth estimate") nonumbers star(* 0.10 ** 0.05 *** 0.01)  onecell b(%10.3f) se scalars(h_r p kernel) addnotes(h_r(bandwidth), p(polynomial order), kernel(kernel function))

eststo m10 : rdrobust Cultureef week_c, c(0) kernel(uniform) p(2) bwselect(mserd) vce(cluster Cultureef)
eststo m11 : rdrobust Cultureef week_c, c(0) kernel(uniform) p(2) h(13.724) vce(cluster Cultureef)
eststo m12 : rdrobust Cultureef week_c, c(0) kernel(uniform) p(2) h(20.586) vce(cluster Cultureef)
esttab m10 m11 m12 using Table10column8.rtf, title(Table 10 column (8)) mtitles ("MSE-bandwidth estimate" "Double MSE-bandwidth estimate" "Triple MSE-bandwidth estimate") nonumbers star(* 0.10 ** 0.05 *** 0.01)  onecell b(%10.3f) se scalars(h_r p kernel) addnotes(h_r(bandwidth), p(polynomial order), kernel(kernel function))

//Table 11, restrictive policies on Cultureis & Cultureif & Culturees & Cultureef
clear results
eststo m1 : rdrobust Cultureis_pre week, c(13) kernel(triangular) p(1) h(15) vce(cluster Cultureis_pre)
eststo m2 : rdrobust Cultureis_pre week, c(13) kernel(uniform) p(1) h(15) vce(cluster Cultureis_pre)
eststo m3 : rdrobust Cultureis_post week, c(13) kernel(triangular) p(1) h(15) vce(cluster Cultureis_post)
eststo m4 : rdrobust Cultureis_post week, c(13) kernel(uniform) p(1) h(15) vce(cluster Cultureis_post)
esttab m1 m2 m3 m4 using Table11_restrictive_policies_on_Cultureis.rtf, title(Table11 restrictive policies on Cultureis) mtitles ("Cutoff at Week 13" "Cutoff at Week 13" "Cutoff at Week 38" "Cutoff at Week 38") nonumbers star(* 0.10 ** 0.05 *** 0.01)  onecell b(%10.3f) se scalars(h_r p kernel) addnotes(h_r(bandwidth), p(polynomial order), kernel(kernel function))

eststo m5 : rdrobust Cultureif_pre week, c(13) kernel(triangular) p(1) h(15) vce(cluster Cultureif_pre)
eststo m6 : rdrobust Cultureif_pre week, c(13) kernel(uniform) p(1) h(15) vce(cluster Cultureif_pre)
eststo m7 : rdrobust Cultureif_post week, c(13) kernel(triangular) p(1) h(15) vce(cluster Cultureif_post)
eststo m8 : rdrobust Cultureif_post week, c(13) kernel(uniform) p(1) h(15) vce(cluster Cultureif_post)
esttab m5 m6 m7 m8 using Table11_restrictive_policies_on_Cultureif.rtf, title(Table11 restrictive policies on Cultureif) mtitles ("Cutoff at Week 13" "Cutoff at Week 13" "Cutoff at Week 38" "Cutoff at Week 38") nonumbers star(* 0.10 ** 0.05 *** 0.01)  onecell b(%10.3f) se scalars(h_r p kernel) addnotes(h_r(bandwidth), p(polynomial order), kernel(kernel function))

eststo m9 : rdrobust Culturees_pre week, c(13) kernel(triangular) p(1) h(15) vce(cluster Culturees_pre)
eststo m10 : rdrobust Culturees_pre week, c(13) kernel(uniform) p(1) h(15) vce(cluster Culturees_pre)
eststo m11 : rdrobust Culturees_post week, c(13) kernel(triangular) p(1) h(15) vce(cluster Culturees_post)
eststo m12 : rdrobust Culturees_post week, c(13) kernel(uniform) p(1) h(15) vce(cluster Culturees_post)
esttab m9 m10 m11 m12 using Table11_restrictive_policies_on_Culturees.rtf, title(Table11 restrictive policies on Culturees) mtitles ("Cutoff at Week 13" "Cutoff at Week 13" "Cutoff at Week 38" "Cutoff at Week 38") nonumbers star(* 0.10 ** 0.05 *** 0.01)  onecell b(%10.3f) se scalars(h_r p kernel) addnotes(h_r(bandwidth), p(polynomial order), kernel(kernel function)) 

eststo m13 : rdrobust Cultureef_pre week, c(13) kernel(triangular) p(1) h(15) vce(cluster Cultureef_pre)
eststo m14 : rdrobust Cultureef_pre week, c(13) kernel(uniform) p(1) h(15) vce(cluster Cultureef_pre)
eststo m15 : rdrobust Cultureef_post week, c(13) kernel(triangular) p(1) h(15) vce(cluster Cultureef_post)
eststo m16 : rdrobust Cultureef_post week, c(13) kernel(uniform) p(1) h(15) vce(cluster Cultureef_post)
esttab m13 m14 m15 m16 using Table11_restrictive_policies_on_Cultureef.rtf, title(Table11 restrictive policies on Cultureef) mtitles ("Cutoff at Week 13" "Cutoff at Week 13" "Cutoff at Week 38" "Cutoff at Week 38") nonumbers star(* 0.10 ** 0.05 *** 0.01)  onecell b(%10.3f) se scalars(h_r p kernel) addnotes(h_r(bandwidth), p(polynomial order), kernel(kernel function))

//Table 12, restrictive policies on Cultureis & Cultureif & Culturees & Cultureef
clear results
eststo m1 : rdrobust Cultureis week_c , c(0) kernel(triangular) p(1) bwselect(mserd) vce(cluster Cultureis)
eststo m2 : rdrobust Cultureis1 week_c , c(0) kernel(triangular) p(1) bwselect(mserd) vce(cluster Cultureis1)
eststo m3 : rdrobust Cultureis2 week_c , c(0) kernel(triangular) p(1) bwselect(mserd) vce(cluster Cultureis2)
eststo m4 : rdrobust Cultureis3 week_c , c(0) kernel(triangular) p(1) bwselect(mserd) vce(cluster Cultureis3)
eststo m5 : rdrobust Cultureis4 week_c , c(0) kernel(triangular) p(1) bwselect(mserd) vce(cluster Cultureis4)
eststo m6 : rdrobust Cultureis5 week_c , c(0) kernel(triangular) p(1) bwselect(mserd) vce(cluster Cultureis5)
esttab m1 m2 m3 m4 m5 m6 using Table12_restrictive_policies_on_Cultureis.rtf, title(Table12 restrictive policies on Cultureis) mtitles ("Baseline RD Estimator" "Donut Hole Drop W26" "Donut Hole Drop W25-26" "Donut Hole Drop W25-27" "Donut Hole Drop W24-27" "Donut Hole Drop W24-28") nonumbers star(* 0.10 ** 0.05 *** 0.01)  onecell b(%10.3f) se scalars(h_r p kernel) addnotes(h_r(bandwidth), p(polynomial order), kernel(kernel function))

eststo m7 : rdrobust Cultureif week_c , c(0) kernel(triangular) p(1) bwselect(mserd) vce(cluster Cultureif)
eststo m8 : rdrobust Cultureif1 week_c , c(0) kernel(triangular) p(1) bwselect(mserd) vce(cluster Cultureif1)
eststo m9 : rdrobust Cultureif2 week_c , c(0) kernel(triangular) p(1) bwselect(mserd) vce(cluster Cultureif2)
eststo m10 : rdrobust Cultureif3 week_c , c(0) kernel(triangular) p(1) bwselect(mserd) vce(cluster Cultureif3)
eststo m11 : rdrobust Cultureif4 week_c , c(0) kernel(triangular) p(1) bwselect(mserd) vce(cluster Cultureif4)
eststo m12 : rdrobust Cultureif5 week_c , c(0) kernel(triangular) p(1) bwselect(mserd) vce(cluster Cultureif5)
esttab m7 m8 m9 m10 m11 m12 using Table12_restrictive_policies_on_Cultureif.rtf, title(Table12 restrictive policies on Cultureif) mtitles ("Baseline RD Estimator" "Donut Hole Drop W26" "Donut Hole Drop W25-26" "Donut Hole Drop W25-27" "Donut Hole Drop W24-27" "Donut Hole Drop W24-28") nonumbers star(* 0.10 ** 0.05 *** 0.01)  onecell b(%10.3f) se scalars(h_r p kernel) addnotes(h_r(bandwidth), p(polynomial order), kernel(kernel function))
 
eststo m13 : rdrobust Culturees week_c , c(0) kernel(triangular) p(1) bwselect(mserd) vce(cluster Culturees)
eststo m14 : rdrobust Culturees1 week_c , c(0) kernel(triangular) p(1) bwselect(mserd) vce(cluster Culturees1)
eststo m15 : rdrobust Culturees2 week_c , c(0) kernel(triangular) p(1) bwselect(mserd) vce(cluster Culturees2)
eststo m16 : rdrobust Culturees3 week_c , c(0) kernel(triangular) p(1) bwselect(mserd) vce(cluster Culturees3)
eststo m17 : rdrobust Culturees4 week_c , c(0) kernel(triangular) p(1) bwselect(mserd) vce(cluster Culturees4)
eststo m18 : rdrobust Culturees5 week_c , c(0) kernel(triangular) p(1) bwselect(mserd) vce(cluster Culturees5)
esttab m13 m14 m15 m16 m17 m18 using Table12_restrictive_policies_on_Culturees.rtf, title(Table12 restrictive policies on Culturees) mtitles ("Baseline RD Estimator" "Donut Hole Drop W26" "Donut Hole Drop W25-26" "Donut Hole Drop W25-27" "Donut Hole Drop W24-27" "Donut Hole Drop W24-28") nonumbers star(* 0.10 ** 0.05 *** 0.01)  onecell b(%10.3f) se scalars(h_r p kernel) addnotes(h_r(bandwidth), p(polynomial order), kernel(kernel function))

eststo m19 : rdrobust Cultureef week_c , c(0) kernel(triangular) p(1) bwselect(mserd) vce(cluster Cultureef)
eststo m20 : rdrobust Cultureef1 week_c , c(0) kernel(triangular) p(1) bwselect(mserd) vce(cluster Cultureef1)
eststo m21 : rdrobust Cultureef2 week_c , c(0) kernel(triangular) p(1) bwselect(mserd) vce(cluster Cultureef2)
eststo m22 : rdrobust Cultureef3 week_c , c(0) kernel(triangular) p(1) bwselect(mserd) vce(cluster Cultureef3)
eststo m23 : rdrobust Cultureef4 week_c , c(0) kernel(triangular) p(1) bwselect(mserd) vce(cluster Cultureef4)
eststo m24 : rdrobust Cultureef5 week_c , c(0) kernel(triangular) p(1) bwselect(mserd) vce(cluster Cultureef5)
esttab m19 m20 m21 m22 m23 m24 using Table12_restrictive_policies_on_Cultureef.rtf, title(Table12 restrictive policies on Cultureef) mtitles ("Baseline RD Estimator" "Donut Hole Drop W26" "Donut Hole Drop W25-26" "Donut Hole Drop W25-27" "Donut Hole Drop W24-27" "Donut Hole Drop W24-28") nonumbers star(* 0.10 ** 0.05 *** 0.01)  onecell b(%10.3f) se scalars(h_r p kernel) addnotes(h_r(bandwidth), p(polynomial order), kernel(kernel function))


*******************************************************************************************************************
** End
*******************************************************************************************************************
